# Supplementary material for: Validation of the PICC length prediction formula based on anteroposterior chest radiographs for bedside ultrasound-guided placement
Source: PLoS One. 2022 Nov 11;17(11):e0277526. doi: 10.1371/journal.pone.0277526 (PMC9651554; doi:10.1371/journal.pone.0277526)
Supplement: S1 Data — (XLSX) [file pone.0277526.s001.xlsx]

## Sheet: S02P02-CSV-file_2022-07-19_1502
Institution	Identification	Technical Success	Sex	Age	Cause of Bedside Insertion	MHTD : Maximal Horizontal Throacic Diameter	DTV : Distance of Thoracic Vertebrae	CL : Clavicle Length	CTL = 2VBUs from the carina (cm)	CP+eCL (cm) (Rt.side)	CP+eCL (cm) (Lt.side)	CP : Distance from the Cubital Crease to the Puncture Point	eCL : Estimated PICC Length	Side	Access Vein	Operator	Length Prediction Success
0o4	zXFLUK	1	1	70	2	25.9	28.8	10.9	4.93	44.3	47.4	9.7	34.6	1	2	2	2
0o4	uMoseo	1	2	91	2	26.6	26.7	15	4	43.4	46.5	8	35.4	1	2	2	1
0o4	ym4oxq	1	2	83	2	26.7	26.2	16.7	4.77	44.6	47.7	9.5	35.1	1	2	2	1
0o1	yO0jLO	1	1	52	3, 5	27.855	30.461	15.384	5.843	47.7	50.7	13	34.7	1	1	6	1
0o3	LRAYxW	1	1	48	1	26.2	25.1	14.1	5.28		48	6	42	2	2	4	1
0o1	FpFgni	1	1	57	3	28.773	30.92	13.771	5.164	47	50.1	7.5	42.6	2	2	1	1
0o3	cdbED1	1	1	82	2	26.4	30.1	14.1	4.84	45.6		7	38.6	1	1	4	2
0o1	54geBU	1	2	71	8	26.969	26.408	13.298	4.41	43.4	46.5	6.4	37	1	1	6	2
0o4	JlSni9	1	2	81	2	26.6	27.2	11.8	4.3	42.9	46	9.3	33.6	1	2	2	1
0o4	DeaT/C	1	2	50	2, 5	24.1	29.7	13.6	4.7	43.3	46.3	3.8	39.5	1	2	2	1
0o1	ngWWt5	1	1	76	2	29.08	29.124	15.374	5.486	47.5	50.6	5	42.5	1	2	1	2
0o3	60PxRa	1	2	21	5	26.7	29.5	13.5	4.2	43.8		6	37.8	1	1	4	1
0o1	Zxi+me	1	1	43	8	32.23	32.968	14.273	5.098	49	52	6	43	1	1	6	1
0o4	An1igH	1	2	73	2	27.9	25.7	12.8	4.3	43.4		6.8	36.6	1	1	2	1
0o4	xJkuvA	1	1	70	2, 5	32.5	30.1	15	5.1	48.8		9	39.8	1	1	2	1
0o1	KvSDGq	1	1	88	5, 8	30.954	28.9	12.23	4.606	46.5	49.6	10	36.5	1	2	6	2
0o1	ZdtHOV	1	1	89	2, 4	30.438	30.565	16.044	5.082	48.2	51.3	8.5	39.7	1	2	1	1
0o1	R8Zfi/	1	1	68	2, 5	29.78	29.105	15.457	5.455	47.8	50.9	8	39.8	1	1	1	1
0o1	aFYlY1	1	1	57	2, 3	27.854	30.225	15.001	5.01	46.7	49.7	8	38.7	1	2	1	2
0o4	akw9Nr	1	1	47	2, 5	26.3	28.9	13.4	4.8	45.1		11.6	33.5	1	2	2	1
0o1	qkSJRp	1	2	51	8	26.71	28.07	13.237	4.718	44.9	48	11	33.9	1	2	6	1
0o4	+VRwd+	1	1	76	2	31.7	30.7	14.4	5.8	49		7.2	41.8	1	1	2	1
0o1	lqe3I+	1	1	67	8	29.956	28.167	16.924	5.189	47.9	50.9	10	37.9	1	2	6	1
0o1	HSMYwm	1	2	60	8	26.062	28.444	13.025	4.316	44.3	47.4	9	36.5	2	2	6	1
0o1	8R1yO6	1	1	63	8	31.782	27.697	16.012	4.491	47.6	50.7	6	41.5	1	1	6	1
0o1	cVGQOt	2	1	77	2	32.666	30.978	13.557	4.75	48.2	51.3	5.5	45.8	2	1	1
0o1	Pl73dG	1	1	76	2	31.477	31.042	13.68	5.073	48.1	51.1	4.5	43.6	1	2	1	2
0o1	XU1w1H	1	1	76	2	31.838	30.83	13.398	4.851	47.9	50.9	10	41	2	2	6	2
0o1	LgTK0H	1	2	67	3	30.031	30.712	12.996	4.296	45.4	48.5	10.5	35	1	2	6	1
0o1	W2hFQs	1	1	56	8	32.352	32.769	13.632	5.095	48.8	51.8	12	36.8	1	2	6	1
0o3	kgMGcU	1	1	77	2	26.7	28.6	12.9	4.4	44.6		10	34.6	1	2	4	1
0o1	PVyff9	1	2	88	8	29.56	25.342	13.664	4.724	44.7	47.8	8.5	36	1	1	6	2
0o4	3xUicc	1	2	76	2	25.8	28.3	13.4	4	42.9		7.9	35	1	2	2	2
0o4	5Fj90F	1	1	65	2	27.7	29	13.7	4.4	45.4		11.5	33.9	1	2	2	1
0o4	IPgu3A	1	2	72	2	25	27.1	12	4.1	42.1		7.3	34.8	1	2	2	1
0o4	W9xwRd	1	1	66	2	28.9	29.2	13.6	4.7	46.2		9.5	36.7	1	2	2	1
0o1	KfBS9q	1	2	52	2	27.112	29.883	12.836	4.515	44.2	47.2	8	36	1	1	6	2
0o1	Co/Xt9	1	1	71	2	30.248	31.007	17.471	4.625	48.2	51.2	9	42	2	2	6	1
0o1	ZIJwXL	1	2	82	2	25.971	22.917	11.953	4.012	41.5	44.6	5	36.5	1	1	1	1
0o3	PFdvqq	1	1	57	1	29.1	29.5	14.9	4.1	46.1		11	35.1	1	2	4	1
0o4	W9DQiv	1	1	85	2, 5, 6	29	29.4	12.7	5.2	46.5		9.9	36.6	1	2	2	1
0o3	hih3ir	1	2	80	2	27.4	26	13.3	4	43.1	31.1	12	31.1	1	1	4	2
0o1	EavaxN	1	1	73	2	29.209	31.629	14.001	4.942	47.2	50.2	9	38.2	1	2	6	1
0o4	/DIkXQ	1	1	75	2	29.4	29.6	13.2	5.3	47		7.7	39.3	1	1	2	2
0o4	/4MEiO	1	1	59	2, 5	27.9	31.3	14.3	4.9	46.6		8.4	38.2	1	2	2	1
0o4	nI2V76	1	2	74	2	30.7	29.1	13.7	4.8	46.1		6.6	39.5	1	1	2	1
0o4	Cz/HhV	1	1	74	2	30	29.9	15.2	4.8	47.4		8.8	38.6	1	1	2	1
0o1	890vJG	1	1	62	2, 9	31.811	29.109	15.667	4.34	47.6	50.7	10	37.6	1	2	1	1
0o3	Y9lp2n	3	2	75	etc (Respiratory instability)	29.818	27.125	13.938	4.144	44.7	47.8			1	1
0o3	KA3TBb	1	2	70	5	23.3	27.7	11.5	4.8	42		16	26	1	1	4	1
0o3	PHbiWh	1	2	86	2	25.6	29.8	12.8	4.6	43.6		12	31.6	1	2	4	1
0o1	wyg2C2	1	2	77	8	26.689	26.089	14.506	4.495	43.7	46.7	14.5	29.2	1	1	6	1
0o3	zgtfQa	1	1	90	2, 6	26	29	16	4.5	45.4		11.4	34	1	1	4	1
0o1	OkeaCl	1	1	63	8	30.92	31.302	14.089	4.7	47.6	50.7	15.5	32	1	1	6	2
0o1	c7/lJT	1	2	78	3	28.278	28.315	13.52	4.356	44.4	47.4	7.5	37	1	2	1	1
0o1	nX0N4W	1	1	60	8	25.933	27.705	14.312	5.358	45.5	48.6	9	36.5	1	1	1	1
0o1	txhefx	1	1	47	8	33.354	31.173	13.98	5.522	49.4	52.5	10	40	1	2	6	1
0o1	XbIdCJ	1	2	59	8	25.105	27.973	15.218	4.543	43.6	46.7	8	36	1	1	6	2
0o1	N9wUOe	1	2	74	2	28.746	26.869	14.966	4.209	44.6	47.6	8	36.6	1	1	6	2
0o4	tO7cbj	1	1	38	2, 5	30.6	29.5	12.8	4.1	46.1		6.1	40	1	1	2	1
0o4	f/H9e+	1	2	81	2	27.7	27.3	13.6	3.9	43.5		9.8	33.7	1	2	2	1
0o3	s0lkGU	1	2	89	2	24.3	25.8	14.7	4.1	42.3		9.3	33	1	1	4	1
0o1	UppyT5	1	1	54	8	31.472	29.811	13.965	4.804	47.6	50.7	7	40.5	1	2	6	2
0o1	g3No0D	1	2	66	8	26.956	26.112	12.578	4.587	43.3	46.4	10.3	33	1	1	6	1
0o1	ydbbD9	1	1	57	8	32.852	33.912	16.041	5.482	50.3	53.4	15.3	35	1	1	6	1
0o1	U2MJPI	1	1	70	8	28.134	27.334	14.291	5.11	46.1	49.2	11.1	35	1	2	6	1
0o1	78SW9X	1	1	52	2, 9	31.084	32.552	16.911	5.271	49.3	52.4	7	42.3	1	2	1	1
0o1	01baT4	1	1	56	1	29.056	30.653	14.075	5.042	47	50.1	5.8	44.3	2	2	1	2
0o3	1ht5mr	1	1	83	6	27	30	15	4.5	45.8		12.8	33	1	1	4	2
0o4	HsCqoX	1	1	85	2, 5, 6	29	29.4	12.7	5.2	46.5		9.2	37.3	1	2	2	1
0o4	twYzO+	1	1	74	2, 5, 6	29.9	31.2	14.4	5	47.6		9.3	38.3	1	1	2	2
0o4	Rk4N4z	1	1	84	2	31.4	29	13.1	4.3	46.7		5.7	41	1	1	2	1
0o4	pzYKy3	1	2	72	2	28.8	27.7	14.3	4.3	44.7		9.8	34.9	1	2	2	2
0o1	Fz33h7	1	2	81	8	30.041	26.821	12.368	4.301	44.4	47.5	12	32.4	1	2	1	1
0o3	I3eiZf	1	2	69	2	26	27.5	12.5	4.6	43.2		11	32.2	1	1	4	1
0o3	oPv1OC	1	1	67	5	26.8	25.7	15.8	5.3	45.8		12	33.8	1	2	4	1
0o3	ZsR0Sa	1	2	92	2	24	25	12	3.3		43.5	13	30.5	2	1	4	2
0o3	CKcYN8	1	2	57	5	25.6	28.3	12.5	4.5	43.1		10	33.1	1	1	4	2
0o3	vryuCy	1	2	33	5	25.9	27.2	10.9	4.6	42.6		13	29.6	1	2	4	1
0o1	VKeVe0	1	2	67	8	28.362	27.854	13.686	4.633	44.7	47.7	9	35.7	1	1	1	2
0o1	03ofAB	1	1	77	8	30.363	29.513	17.104	5.837	49	52.1	10	39	1	2	1	1
0o1	oWo0By	1	1	68	8	32.53	30.494	14.801	5.102	48.7	51.8	7.5	41.2	1	2	1	2
0o1	ZQlsZ7	1	1	74	8	27.907	30.21	14.284	4.804	46.3	49.3	8.5	37.8	1	2	1	1
0o3	ewXRKK	1	1	66	6	24.8	27.1	15.3	4.8	44.6		6.6	38	1	2	4	1
0o3	OZtsjQ	1	1	86	5	28.2	28.6	13	4.8		48.8	9.8	39	2	2	4	2
0o3	9ofE7H	1	2	74	2	26.3	28.7	13.2	4.6	43.8		14	29.8	1	2	4	2
0o1	gW7DE4	1	1	64	8	30.938	29.592	15.113	5.064	47.9	51	13	34.9	1	2	1	1
0o1	5ELQQi	1	2	69	8	26.689	27.368	13.92	4.361	43.6	46.7	6	37.6	1	1	1	2
0o1	ZAr3+0	1	2	58	2	27.503	24.724	13.076	4.689	43.5	46.6	6.5	37	1	2	6	1
0o1	jpNdB9	1	1	70	8	28.185	27.948	13.482	4.368	45.3	48.3	13.3	32	1	2	6	2
0o4	bc/sie	1	1	63	2, 5	27.3	29.4	13.6	4.7	45.6		8.5	37.1	1	1	2	1
0o3	KCB6U6	1	1	29	1	27.6	29	14.7	5	46.2		13.2	33	1	1	4	1
0o3	qvZHVm	1	2	51	2	29	29	15	4.9	45.8		5	40.8	1	1	4	2
0o3	a3QV2U	1	2	87	2	23.6	26.4	12.6	4.2	41.6		10	31.6	1	1	4	1
0o1	t1Heax	1	2	54	8	27.27	29.24	13.813	4.677	44.6	47.6	7	37.6	1	1	1	1
0o1	1+E9vQ	1	1	73	8	27.216	26.833	12.652	4.762	44.8	47.9	6	38.8	1	2	1	1
0o1	RefDyQ	1	1	69	2	32.026	30.68	13.934	5.178	48.4	51.5	7	41.4	1	2	1	1
0o3	2PQjTr	1	2	87	2	22.7	22.6	12.4	4		43	10	33	2	2	4	1
0o1	B8co+7	1	1	55	2	29.666	31.02	16.296	5.438	48.4	51.5	7.3	41.1	1	1	1	1
0o3	tpFQZn	1	1	64	2	28.4	32.9	15	5.3	47.7		12.7	35	1	1	4	1
0o3	/8z8LU	1	2	93	5	23.7	26.7	11.5	4.3	41.5		9	32.5	1	2	4	1
0o4	Bg1xE+	1	1	87	2	27.8	31.3	12.5	5.2	46.3		12.3	34	1	2	2	1
0o4	+5EIF1	1	1	54	2, 5	31.5	30.8	15.2	4.8	48.2		9	39.2	1	1	2	1
0o3	5PEJRD	1	1	80	5	29.1	31.7	14.1	4.8	47		13	34	1	2	4	2
0o3	RP3VVh	1	2	51	2	22.8	26.7	13	4.2	41.4		11	30.4	1	1	4	1
0o3	1YIwB1	1	2	64	5	27.6	28.3	13.1	4.6	44.2		10	34.2	1	2	4	1
0o3	BsoGOP	1	2	44	2	25.3	27.4	12.1	4.4	42.6		11	31.6	1	1	4	2
0o1	9smK64	1	2	66	8	25.492	26.344	12.443	4.301	42.4	45.5	7.5	34.9	1	1	1	1
0o3	nCzrrF	1	2	87	6	24.9	27.6	10.4	4.2	41.8		9	32.8	1	1	4	1
0o3	mHxq7n	1	1	52	2	29.7	31.3	15.2	5.2	47.9		13	34.9	1	2	4	2
0o3	4JcfwQ	1	2	72	2	25.3	27.5	13.7	4.4	43.1		9	34.1	1	2	4	1
0o3	Kg5UOV	1	1	80	2, 6	29.2	31.7	15.4	4.9	47.5		13	34.5	1	2	4	2
0o1	OkWiox	1	2	51	5, 8	28.546	28.857	14.203	4.479	44.9	48	8	36.4	1	2	6	2
0o1	kzDUgc	1	1	87	2, 9	27.639	28.278	14.452	4.53	45.5	48.6	12	36.5	2	1	6	2
0o1	ybkE76	1	2	34	8	28.021	29.355	12.466	4.833	44.7	47.7	10.5	34.2	1	1	6	1
0o1	ZPfFKe	1	1	43	2, 5	30.626	31.611	16.944	5.442	49.1	52.2	7.5	41.6	1	1	1	1
0o1	J3aiA3	1	1	63	8	31.282	29.873	14.767	4.843	47.8	50.9	6	41.8	1	1	1	1
0o1	8NeEvA	1	2	86	2	26.351	24.913	10.975	4.215	42	45.1	7.5	34.5	1	2	6	2
0o1	VDA/ym	1	1	79	2, 3	27.56	26.001	12.987	4.138	44.2	47.3	6.3	37.9	1	1	1	1
0o3	LHg6tU	1	1	76	9	25.8	28.8	13.5	4.5	44.6		10	34.6	1	2	4	2
0o3	Lyn2Rv	1	1	68	5	25.6	28.5	15.2	3.9	44.3		11	33.3	1	2	4	1
0o1	/nDVIr	1	1	68	3	32.128	30.23	13.507	4.733	47.8	50.8	7	43.8	2	2	1	1
0o1	cvGWHz	1	2	77	2	28.471	27.744	12.692	4.576	44.4	47.5	6	38.4	1	1	1	1
0o1	zulwki	1	2	87	8	26.31	25.083	10.861	4.906	42.7	45.7	6	36.7	1	1	1	1
0o3	/tckDp	1	1	70	2	26.4	30.3	15.2	5		49.2	12	37.2	2	2	4	2
0o3	pV4d9r	1	2	49	5	25.2	28.1	12.3	4.4	42.7		10	32.7	1	2	4	1
0o4	ELwDNP	1	1	84	5, 6	28	29.4	12	4.5	45.2		9.9	35.3	1	1	2	1
0o1	g8o/DH	3	2	70	8	27.729	26.425	12.697	4.212	43.4	46.5			1	1	1
0o1	hv7kgO	1	1	67	8	31.54	29.978	13.494	5.229	48	51	6.7	41.3	1	1	1	1
0o1	DNTm9d	1	2	70	8	27.729	26.425	12.697	4.212		46.5	7.5	39	2	2	1	2
0o3	Xo2xZA	1	2	72	5	24.5	27.5	12.5	4.1	42.1		11	31.1	1	2	4	2
0o3	e3t7K7	1	2	71	2	26.9	27.1	12.6	4.1	43		9	34	1	2	4	1
0o3	A8pKZu	1	2	77	5	26.5	29.2	14.2	4.5	44.2		12	32.2	1	1	4	1
0o3	IU4EhQ	1	2	63	5	23.7	27.6	12.4	4.4	42		6	36	1	2	4	1
0o3	4Y+cJ5	1	1	81	2	23.8	27	14.7	5	44.2		12	32.2	1	2	4	1
0o1	ppK83v	1	2	81	2	27.061	25.136	13.528	4.331	43.2	46.3	7	36.2	1	2	1	1
0o1	wPAz7F	1	1	83	2	31.25	30.298	13.644	4.962	47.7	50.8	13	34.7	1	1	1	1
0o1	ybPn6n	1	1	69	2	27.736	29.721	14.214	5.013	46.3	49.4	8	38.3	1	1	1	1
0o1	caxfVJ	1	2	54	3	28.311	28.304	12.534	4.771	44.5	47.6	7.5	37	1	1	6	1
0o1	szPv7o	1	1	67	2	29.196	28.417	15.178	4.858	46.8	49.8	10	36.8	1	1	6	1
0o4	XhLn/y	1	1	79	2	28.5	31.7	15.3	4.9		50.3	8.9	41.4	2	2	2	1
0o4	fAvzgT	1	2	77	2, 5	27.9	25.6	11.4	4.2	42.9		8.1	34.8	1	1	2	2
0o1	vgVKPr	1	1	74	2, 5	28.868	29.956	14.78	4.649	46.6	49.7	10	36.6	1	2	1	1
0o1	Kc2ycQ	1	1	35	2	32.205	31.786	16.091	5.016	49.2	52.2	9.5	39.7	1	1	1	1
0o4	n+c3Pz	1	1	61	2	31.2	32.5	13.4	5.4	48.5		11.5	37	1	1	2	1
0o1	zBcVG7	1	1	58	2	28.783	25.504	17.679	4.562	46.4		7	39.4	1	1	6	2
0o1	96Fxjg	1	2	69	2	27.632	26.973	12.983	4.189	43.5		9.5	34	1	2	1	2
0o4	yQAZMJ	1	1	55	2, 5	30.5	30	12.6	4.5	46.5		10.5	36	1	2	2	1
0o1	8QfD6Q	1	2	83	8	30.337	27.755	11.431	4.775	45		6.7	38.3	1	1	1	1
0o1	yhRF7o	1	1	69	2	32.768	30.511	16.848	4.629	49	52	5	44	1	2	1	1
0o1	tIgqgO	1	2	80	8	27.986	27.082	12.237	3.938	43.2	46.3	6.5	39.8	2	2	1	1
0o1	XuHRm4	1	2	47	2	31.01	28.537	14.761	4.394	47	50	11	36	1	2	6	2
0o1	QLGvI9	1	2	80	2	28.561	24.718	14.224	4.565	44.2		9	35.2	1	2	1	1
0o1	dmwb/e	1	2	86	5, 8	27.454	25.412	12.692	4.26	43.1	46.2	7	36.1	1	1	1	1
0o1	7H6fAe	1	1	81	2, 3	32.859	30.035	15.06	4.816	48.6	51.6	8.5	40.1	1	1	6	1
0o1	Ti2X5J	1	1	58	2, 5	28.478	29.608	12.991	4.192	45.4	48.5	8.5	36.9	1	1	1	1
